# Supplementary material for: An Innovative Bio-Vehicle for Resveratrol and Tocopherol Based on Quinoa 11S Globulin—Nanocomplex Design and Characterization
Source: Pharmaceutics. 2024 Aug 24;16(9):1118. doi: 10.3390/pharmaceutics16091118 (PMC11434796; doi:10.3390/pharmaceutics16091118)
Supplement: Supplementary file 1 [file pharmaceutics-16-01118-s001.zip]

Archive with 1 entries (1 files):
- pharmaceutics-3127034-supplementary.pdf
